# Supplementary material for: Naturally transmitted mouse viruses highlight the heterogeneity of virus transmission dynamics in the dirty mouse model
Source: J Virol. 2025 May 28;99(6):e00187-25. doi: 10.1128/jvi.00187-25 (PMC12172463; doi:10.1128/jvi.00187-25)
Supplement: Table S1 — Primer sequences used for quantifying fecal viral shedding by qRT-PCR in Fig. 1A. [file jvi.00187-25-s0002.xlsx]

## Sheet: TableS1_primers
Virus	Target gene	Product Size (bp)	Position (vs reference)	Primer sequence
Murine Kobuvirus (MKV)	3D polymerase	189	7189-7377	F: TGTTTTGATGCGACCCTCCC
				R: GTTGAGGATGGAAGTGGCGA
MN rodent picornavirus 1 (MnPV1)	3D polymerase	261	6808 - 7068	F: CGTCCCACATACCTCGCAA
				R: TGCCATTGATCGCCTCCTC
Murine hepatitis virus (MHV)	Orf1a	174	4-177 (vs AF029248.1)	F: AAGAGTGATTGGCGTCCGTAC
				R: ATGGACACGTCACTGGCAGAG
Murine Astrovirus 2 (MuAstV2)	Orf1ab	239	2,333-2,571	F: CGATGTACCAGTTGACCCC
				R: CTGTTATATGGACCACACGC
