# Supplementary material for: Naturally transmitted mouse viruses highlight the heterogeneity of virus transmission dynamics in the dirty mouse model
Source: J Virol. 2025 May 28;99(6):e00187-25. doi: 10.1128/jvi.00187-25 (PMC12172463; doi:10.1128/jvi.00187-25)
Supplement: Table S2 — Peptide sequences used as antigens for MuAstV2, MKV, and MnPV1 peptide ELISA. [file jvi.00187-25-s0003.xlsx]

## Sheet: Table_S2
Virus	Target	Length of AA	Peptide Sequence
Murine astrovirus 2 (MuAstV2)	VP27	313	MHHHHHHLAPVSVAPMVADVVNPDQLGPVSGTVRVLGMPVTYENVNAQGYSSPEWYVYESSATKQNGALGLLLGSRFLHINGIQYvKDPL
			MIQHQGDVTVPVPFEQIKTIGNLWFQQNTSLHPVADVKAYSMVSFGPSGQAEAWvLRLYCVMQQAVHYEWGMSGRVWKSIITVQADPETA
			GSSGKSHGLIPKPMLTVREMDWSGTPHRKPDHNIASGAHVLVTFIGVDKTTSTSVPFQVPENPPDWAKPSSATVTQIGKVPEHSGFTWSPD
			FYHMRIEVEATNALPTIREEDEGDVESTDEEDCAGDMDVPPP*
Murine Kobuvirus (MKV)	VP1	287	MHHHHHHGLSEDLDAPQDTANIENGAADNSPQPRTTFDYTNNPLPPDSNLANFFSFYRLLPMTSGGGPTAPLPLSSVARIPLDPTQWLQN
			ADVSGISSMLSCFTYVAADLRFTLRFSNPNGMPISVMVAYAPPGATVPDYPTVQVLSNFFMAEVPVPALTASLVSFSIPYTSPLSAIPTSYYG
			WEDWSGTNFGQLSGGTWGTLLFFPQASTQTPAALDLSLTTWISFGNFKAWVPRPPPPLPPLPTPADQPEKSSLVVRRQGATNFTLGDVD
			PDDSVYIIKSQQPTF*
MN rodent picornavirus 1 (MnPV1)	VP1	308	MHHHHHHEQAGPDSGNGGEEAGVETSSSVTTMESGVPDTALKPRTTFDYTDTDVVKDSLLNVFFSFYRLYPLTQLASP
			LLVDAGKPVMISTDPVTMFPSNIETYLSCFTYFTADLRMNFRLSSSAAITGALIIAFLPIGCTIPTTITESALSNYTLVEQPF
			NGLGTKEISVSFPYTSPQSALMTKYCGWPSTGGGDFGILHTNAWGTVVLYLVSPDPSNSVQVQAWISLGNFKGYCPR
			AVPTLGPMPQTAMLRVAGPPTAAYVERRVQPPPSYALARRQAFGIDRSHGWGDLFLEDEVWVVKVQRPTY*
